# Supplementary material for: Characterization of normative hand movements during two functional upper limb tasks
Source: PLoS One. 2018 Jun 21;13(6):e0199549. doi: 10.1371/journal.pone.0199549 (PMC6013217; doi:10.1371/journal.pone.0199549)
Supplement: S1 Table — (XLSX) [file pone.0199549.s003.xlsx]

## Sheet: Description
	This data sheet contains the per participant average values for each metric, for each segment of movement, based on 20 trials per participant.
	Legend
	P	Pasta
	C	Cups
	HV	Hand trajectory variability
	MT	Movement time
	PHV	Peak hand velocity
	PPV	Percent-to-peak hand velocity
	PGA	Peak grip aperture
	PPG	Percent-to-peak grip aperture
	PPD	Percent-to-peak hand deceleration
	RG	Reach-grasp
	TR	Transport-release

## Sheet: Data
Participant	P_HV_RG1	P_HV_TR1	P_HV_RG2	P_HV_TR2	P_HV_RG3	P_HV_TR3	P_MT_RG1	P_MT_TR1	P_MT_RG2	P_MT_TR2	P_MT_RG3	P_MT_TR3	P_PHV_RG1	P_PHV_TR1	P_PHV_RG3	P_PHV_TR2	P_PHV_RG3	P_PHV_TR3	P_PPV_RG1	P_PPV_TR1	P_PPV_RG2	P_PPV_TR2	P_PPV_RG3	P_PPV_TR3	P_PGA_RG1	P_PGA_RG2	P_PGA_RG3	P_PPG_RG1	P_PPG_RG2	P_PPG_RG3	P_PPD_RG1	P_PPD_RG2	P_PPD_RG3													Legend
1	14.7709	16.5371	11.5509	18.1542	16.2565	43.3687	0.822083	1.20042	0.591667	1.29417	0.711667	1.56792	1244.32	1379.28	1411.2	1130.56	1710.35	1544.83	36.3099	30.1033	41.902	50.1112	35.7669	34.909	122.226	106.605	107.413	64.99	72.779	75.1087	44.0196	71.0838	70.953													P	Pasta
2	16.7335	22.5172	13.7234	15.9932	21.9	28.6791	1.23083	1.63792	0.914583	1.66333	1.19333	1.99625	757.471	1041.58	1012.8	831.999	1149.1	1179.43	45.3789	35.9489	43.1707	45.5943	39.5609	35.8102	122.004	109.174	110.96	68.703	75.2793	75.6862	66.2237	67.405	65.2164													C	Cups
3	12.4929	14.7196	7.92365	14.622	17.0256	25.5312	0.809583	1.13958	0.529583	1.2025	0.616667	1.28	1044.34	1354.61	1376.86	1131.51	1739.39	1617.97	38.9246	40.3348	37.5479	56.2588	35.0773	39.5413	112.725	103.498	108.416	71.6973	75.3115	77.1043	57.9894	74.9731	75.4683													HV	Hand trajectory variability
4	26.8404	24.2873	16.8657	20.2347	23.4729	28.2725	1.28	1.69708	0.89625	1.73875	1.11083	2.25792	854.138	1100.78	939.984	836.76	1175.68	1101.33	43.2173	32.0445	40.3018	45.1664	32.7666	26.9434	108.899	99.5031	104.081	67.8148	73.123	70.8165	53.6543	68.0974	64.3648													MT	Movement time
5	20.4728	16.7949	9.58263	18.1105	13.7718	39.9096	0.7325	1.13375	0.550833	1.1125	0.625833	1.32458	1064.44	1495.61	1187.59	1147.64	1538.15	1635.2	44.6027	29.0063	49.2035	38.5524	41.6207	35.6418	128.709	121.574	123.236	85.7428	87.2378	87.802	67.3175	98.7997	99.0329													PHV	Peak hand velocity
6	30.2209	20.3073	18.5655	19.0986	24.0869	24.2691	0.998333	1.34917	0.6925	1.47542	0.86	1.6275	1182.13	1374.67	1380.47	933.298	1675.36	1503.72	34.6291	35.2037	32.2006	45.4309	26.7633	36.9741	108.486	103.895	104.457	60.6842	67.8994	72.0735	47.6584	59.171	60.5418													PPV	Percent-to-peak hand velocity
7	16.5436	17.6765	10.0651	18.5123	17.8967	31.3765	0.9075	1.24083	0.650833	1.25667	0.750417	1.545	912.899	1340.17	1133.19	1040.65	1503.97	1507.27	47.0532	38.7972	54.019	51.2386	41.3257	25.674	116.698	100.299	102.102	67.9153	83.225	82.0653	75.5585	79.1906	76.6635													PGA	Peak grip aperture
8	24.9042	24.4251	16.2013	28.4257	20.0524	39.5552	1.04208	1.44833	0.728333	1.61333	0.874583	1.74792	977.694	1388.2	1266.39	1231.01	1450.72	1566.01	40.5882	34.2123	44.2343	41.8355	45.1872	27.3434	119.998	115.615	115.548	74.7918	75.2907	77.8713	59.1635	72.187	71.1076													PPG	Percent-to-peak grip aperture
9	14.5706	21.4062	15.4066	18.6507	17.6936	30.9625	0.978333	1.49542	0.64	1.55833	0.786667	1.66208	1035.07	1297.4	1220.99	1020.54	1439.95	1508.67	35.7863	30.2949	55.0989	39.4466	46.1721	33.4482	130.407	119.731	120.182	70.2593	80.1077	79.6751	48.6532	78.2699	72.6385													PPD	Percent-to-peak hand deceleration
10	16.2786	19.8272	14.411	16.5852	15.1976	33.3761	1.02458	1.40458	0.674583	1.54458	0.85375	1.77708	1060.59	1270.38	1052.33	889.825	1309.19	1339.6	40.2715	30.7224	39.475	32.1993	38.2815	29.1963	120.928	107.121	108.93	72.4646	82.5808	83.5879	49.2598	71.9315	70.2702													RG	Reach-grasp
11	15.3217	17.9123	9.40967	25.3972	15.5777	29.1113	0.85625	1.33917	0.59625	1.52	0.7625	1.61875	1079.89	1557.57	1345.66	1236.74	1540.91	1510.06	43.1954	34.5755	49.7307	41.9919	45.5597	34.5485	126.117	114.987	118.26	70.9648	76.4716	78.22	60.9181	75.857	73.0873													TR	Transport-release
12	13.8996	16.4203	15.7612	17.4902	23.3052	28.0746	0.910833	1.36625	0.643333	1.38167	0.77125	1.60625	1122.56	1325.44	1184.31	1040.61	1487.28	1478.48	44.0718	31.2845	40.6011	49.379	37.8088	34.9448	116.374	103.433	109.569	74.2419	78.8441	81.9489	54.5366	74.4767	75.7727
13	11.8268	17.8062	12.9189	14.3555	22.599	31.5248	1.01542	1.365	0.783333	1.52167	0.931667	1.74708	912.883	1332.16	1043.89	964.977	1318.14	1396.29	44.5538	32.2842	45.4125	48.6501	44.078	35.5299	111.951	102.762	103.682	74.3204	80.9408	82.5319	60.4518	75.8059	76.8858
14	14.1359	15.7759	11.3597	18.2342	16.3716	30.2616	0.992083	1.46333	0.75875	1.58333	0.961667	1.87458	915.397	1100.04	1007.59	954.179	1212.62	1215.01	39.1814	31.7703	52.3878	39.1442	41.434	27.6206	113.737	104.98	106.535	66.5814	78.6802	80.2642	55.3066	72.3133	68.4688
15	15.3226	14.8344	12.1373	19.8159	14.8665	38.2998	1.22792	1.59417	0.765833	1.68208	0.95875	2.04375	857.657	1200.84	1112.47	989.028	1308.46	1404.13	43.2066	30.6106	35.4214	47.7815	34.1417	33.1252	124.047	110.358	116.031	73.8272	77.4856	79.3348	54.5292	64.6657	65.1883
16	21.0601	20.8841	14.7321	17.6806	16.5156	36.0431	0.975	1.37917	0.685	1.35917	0.869583	1.56708	974.467	1275.97	1247.4	1035.43	1466.12	1700.52	48.5847	34.3822	38.6287	49.1352	36.4876	33.5593	116.898	112.908	112.604	77.9485	77.5887	77.6505	55.0034	74.3778	72.527
17	13.9555	21.7635	12.5045	20.6749	20.6772	27.3985	0.980833	1.26458	0.709583	1.37583	0.904167	1.58833	928.2	1395.84	1140.01	1010.9	1350.55	1386.85	45.8572	37.7862	43.7682	50.6095	43.9975	29.3704	107.52	103.799	105.636	70.16	76.5515	76.8154	76.6945	73.6844	71.7978
18	15.1109	20.457	11.746	23.6733	18.5676	39.322	0.795833	1.16458	0.519583	1.23167	0.62625	1.45667	1129.89	1542.61	1493.52	1125.97	1912.32	1713.77	41.173	33.9897	32.6941	50.3405	31.2173	31.4816	116.187	103.906	105.19	69.1428	75.7706	76.3371	55.8119	70.9637	71.4016
19	13.7727	13.5044	6.63458	14.5968	10.4039	22.6681	0.872917	1.18083	0.515417	1.26167	0.679167	1.48375	946.674	1475.14	1273.47	1052.49	1591.11	1556.56	43.8895	34.1277	43.5209	50.3669	36.8139	32.9595	117.672	103.752	106.733	72.4222	82.3172	82.5588	60.5258	84.7298	79.667
20	19.4586	18.1141	12.9436	25.4027	24.2034	23.0386	0.93625	1.4025	0.695417	1.59625	0.870417	1.82542	1154.54	1343.74	1244.14	1088.14	1439	1524.75	48.4485	23.8125	45.065	42.1424	41.9568	31.3234	102.865	98.7523	100.233	76.7585	80.4458	82.6902	61.2036	79.7124	74.1039
Participant	P_HV_RG1	P_HV_TR1	P_HV_RG2	P_HV_TR2	P_HV_RG3	P_HV_TR3	P_HV_RG4	P_HV_TR4	C_MT_RG1	C_MT_TR1	C_MT_RG2	C_MT_TR2	C_MT_RG3	C_MT_TR3	C_MT_RG4	C_MT_TR4	C_PHV_RG1	C_PHV_TR1	C_PHV_RG2	C_PHV_TR2	C_PHV_RG3	C_PHV_TR3	C_PHV_RG4	C_PHV_TR4	C_PPV_RG1	C_PPV_TR1	C_PPV_RG2	C_PPV_TR2	C_PPV_RG3	C_PPV_TR3	C_PPV_RG4	C_PPV_TR4	C_PGA_RG1	C_PGA_RG2	C_PGA_RG3	C_PGA_RG4	C_PPG_RG1	C_PPG_RG2	C_PPG_RG3	C_PPG_RG4	C_PPD_RG1	C_PPD_RG2	C_PPD_RG3	C_PPD_RG4
1	17.2383	12.7909	27.72	19.0018	28.5843	19.9728	25.9099	14.4047	0.76	1.22083	0.599583	1.36042	0.872917	1.35	0.551667	1.35083	1004.87	1043.59	1122.26	872.785	1597.21	1007.23	1077.89	947.581	31.9892	19.8766	33.5512	45.9485	52.4695	27.7012	24.7305	24.879	110.34	118.418	113.268	119.755	81.2908	73.4756	86.4902	75.7377	53.0873	56.6277	68.7935	65.6567
2	12.5161	17.8047	28.6666	22.8595	26.3652	16.153	31.8935	19.0457	1.11708	1.6125	0.879167	1.68125	1.30292	1.64417	0.75875	1.68875	675.336	846.345	1011.63	813.465	1256.9	883.175	951.507	859.3	42.8409	22.5055	15.7776	41.7723	43.9336	26.3669	23.0863	22.5592	104.692	119.969	122.906	120.206	70.7975	64.7968	73.9788	63.2061	65.9179	47.2414	62.9787	53.6637
3	12.1952	12.8864	14.5275	12.4993	21.7254	14.0922	14.4681	18.9427	0.64	1.01	0.587917	1.19333	0.919583	1.18833	0.509167	1.04083	859.403	1061.48	1076.97	946.66	1578.69	995.947	1044.01	1045.62	47.9711	24.3179	37.4459	51.0368	47.0801	27.4612	24.3127	23.7629	98.0422	109.935	109.975	108.794	81.9721	75.6368	77.5669	85.1189	74.6209	57.0852	64.1051	90.6314
4	19.3091	17.7256	30.6709	13.9796	23.8679	15.1468	25.0256	15.5774	1.085	1.57417	1.03833	1.67708	1.45083	1.78333	0.725417	1.60875	725.399	854.937	859.556	760.192	1122.6	843.815	890.095	815.923	46.4157	17.9235	15.8416	33.3169	34.7162	23.9279	21.1365	20.1458	99.0724	108.419	107.753	121.759	86.659	60.6918	80.235	76.218	65.8645	37.6014	52.3617	52.9481
5	20.0823	16.9645	42.2458	19.9272	42.9833	17.4506	22.1306	16.5414	0.69625	1.135	0.605833	1.25375	0.897917	1.15375	0.57875	1.08625	764.519	936.543	1012.81	972.593	1478.54	984.405	942.87	975.143	50.4989	34.6466	34.1734	47.1676	49.0689	30.3425	41.7717	28.7841	101.049	126.772	130.253	128.985	85.5105	79.587	81.0021	80.8621	87.0065	62.6625	68.6328	89.7553
6	18.9334	16.8891	34.389	13.4495	23.8201	16.5928	29.758	15.4709	0.873333	1.34542	0.861667	1.46375	1.22667	1.40208	0.68625	1.28417	1033.15	1100.03	1363.03	871.427	1640.65	1025.84	1139.1	988.475	34.8132	19.9667	16.2021	30.2625	32.621	24.8278	34.2435	38.7585	100.356	101.904	100.765	110.227	73.4958	69.5408	83.0107	73.4384	62.7114	37.2609	44.5076	59.6227
7	14.03	15.6437	15.9245	14.2567	23.2112	15.3479	19.3534	13.3429	0.783333	1.23625	0.7025	1.39833	1.00375	1.345	0.599583	1.24125	670.337	931.764	1075.33	942.57	1513.42	1009.72	1015.93	974.727	47.4902	23.1276	16.6356	47.4705	46.8401	24.7395	20.7037	25.4041	91.8717	113.115	108.912	113.641	82.5367	76.062	85.4361	88.3824	75.5481	65.4957	65.2659	90.4716
8	20.9087	17.4014	29.3692	23.9973	28.4977	23.4673	27.7661	20.5379	0.835417	1.4425	0.752917	1.67458	1.1775	1.73625	0.62875	1.58792	953.099	885.955	910.395	843.685	1240.03	978.229	910.771	907.826	41.055	23.8199	20.3152	30.9265	33.0927	21.3114	20.8446	20.494	100.486	113.353	109.93	117.68	78.9584	70.7238	84.6896	73.6929	68.4161	50.6463	63.6412	70.8272
9	16.4825	14.4906	23.7608	14.0053	32.3681	19.6448	14.3765	14.9493	0.870833	1.34458	0.7475	1.48958	1.10625	1.465	0.61125	1.36542	938.119	920.578	1070.95	852.47	1550.97	899.992	1124.41	827.489	37.2434	20.4257	21.4309	44.5281	45.8028	25.8394	28.7674	25.6283	101.01	119.979	119.98	119.452	72.9641	62.3347	76.8499	65.5413	64.6742	43.9533	61.1015	63.8614
10	16.0383	19.3929	33.8027	21.4682	27.9386	18.2279	22.7871	17.6506	0.8325	1.34292	0.742917	1.51292	1.195	1.46583	0.619167	1.36542	752.031	939.652	1016.1	866.358	1264.58	1003.27	894.073	972.94	59.0775	17.3166	28.3176	40.5241	45.1986	25.6258	24.5616	19.4902	101.4	117.71	118.532	118.488	86.6067	77.2271	81.8118	85.7566	75.7252	49.1867	61.3094	82.4944
11	12.2482	13.5058	22.7846	21.384	24.7551	20.0586	23.7247	20.5577	0.777083	1.23542	0.64125	1.45875	0.978333	1.51375	0.54625	1.35917	736.84	1061.55	1086	975.569	1561.23	997.646	1127.45	991.754	32.914	19.4151	35.7141	46.2422	42.9084	23.6716	17.388	22.5913	99.6731	118.296	115.125	132.879	80.7931	72.4211	79.0363	71.6908	73.948	52.0052	61.6959	67.1688
12	17.5389	12.3932	25.0449	12.1146	17.5019	14.8255	25.2875	16.1549	0.815	1.24708	0.65375	1.35375	1.01375	1.39	0.545833	1.16083	911.304	969.418	1179.59	942.736	1461.24	983.595	1083.61	1013	36.1886	22.2468	26.6484	37.7796	46.4739	25.4679	39.2776	35.6302	103.448	116.693	113.93	121.091	82.0314	67.1492	80.8939	81.2414	73.7227	45.0298	61.815	67.4593
13	15.5536	12.1354	30.5234	15.2447	23.6463	16.2832	15.4146	14.5456	0.877083	1.25875	0.732917	1.38833	1.09667	1.40208	0.69375	1.34167	717.694	897.754	926.5	857.034	1432.83	942.565	869.132	923.751	48.2894	22.278	31.5948	45.608	45.1402	25.9731	30.025	22.612	88.4906	106.221	106.587	111.343	80.0042	80.9092	84.6234	77.0377	70.8044	49.9505	60.8634	64.8413
14	21.7491	11.5454	18.8135	18.2134	25.032	17.1466	25.3381	14.791	0.920833	1.24458	0.762917	1.47292	1.18042	1.42167	0.660417	1.34125	701.009	934.356	1061.98	930.068	1363.77	979.725	1000.09	950.556	52.3008	18.3056	17.4674	42.6813	40.5071	26.3586	24.3933	20.5648	93.2564	112.909	112.292	114.718	84.9194	73.7648	81.5663	77.3627	67.8117	40.8612	54.3915	59.3927
15	11.6388	18.8031	40.4699	14.8947	23.6864	19.604	39.9961	15.1248	1.07833	1.59542	1.11208	1.81833	1.39667	1.78125	0.789583	1.57208	764.371	927.518	1040.85	749.863	1147.51	952.925	1034.86	928.967	36.0251	18.2629	24.7013	25.3663	38.3157	23.0106	19.9025	18.7866	99.9979	115.043	116.634	128.098	87.7365	72.6277	81.5949	81.3332	60.179	35.525	60.8381	59.6475
16	17.8173	18.175	23.8426	17.8516	27.1803	18.3865	26.8414	21.2768	0.940417	1.44167	0.838333	1.54958	1.14125	1.58292	0.755	1.47292	871.641	984.217	984.308	881.688	1459.24	948.305	1032.44	997.74	45.6979	18.8785	23.1259	40.7656	39.0693	24.8341	18.2195	22.4205	101.659	113.487	112.824	117.862	73.101	68.9599	79.1072	70.1598	59.6511	42.8681	53.5872	56.1417
17	16.9836	14.4561	21.1668	17.8	26.5778	19.7771	21.1359	16.3702	0.889583	1.30958	0.7575	1.45042	1.11542	1.42708	0.762083	1.31167	842.884	996.238	1004.53	947.188	1400.34	987.305	1094.66	924.949	41.9285	20.385	22.9439	41.9621	39.6249	23.7032	23.508	23.472	95.7969	113.045	111.889	111.667	76.8601	66.1495	74.5505	82.1929	68.6294	51.1997	59.0334	66.2035
18	12.952	17.3584	23.5155	23.8055	31.6887	23.6055	27.971	20.405	0.7	1.24	0.612083	1.44417	0.915833	1.40333	0.555417	1.34917	975.235	1125.21	1071.55	1021.81	1629.13	1036.57	1320.57	1036.9	37.2239	18.4946	24.2536	41.9712	34.992	23.0794	12.0838	18.3586	96.9983	115.379	114.864	115.101	82.1202	68.3233	76.6162	81.5512	68.4301	53.0751	59.6807	46.9168
19	11.5497	14.1195	24.252	11.1664	16.0647	14.066	23.3263	11.2209	0.742083	1.26375	0.532917	1.39583	0.869583	1.46792	0.4625	1.27417	706.188	950.996	1037.95	932.968	1573.14	988.368	1198.16	1007.76	56.0077	19.7577	39.1292	39.7292	45.2373	22.3713	23.417	23.0881	100.913	117.298	116.98	120.172	86.2469	78.2273	84.3756	85.4198	80.9654	56.2991	62.5022	90.3966
20	14.7673	16.8278	23.1024	17.8711	25.0763	20.781	21.8208	19.2617	0.875417	1.30542	0.746667	1.46083	1.10917	1.37542	0.613333	1.43917	759.056	1025.77	1092.44	968.095	1418.65	1073.51	1065.22	1037.04	47.7796	19.6818	32.4868	22.2949	47.6942	24.4535	27.6046	18.2726	92.9882	105.148	105.34	108.914	83.4861	79.2357	85.4863	85.3549	76.4167	48.8973	65.3146	70.1061
